# Supplementary material for: Involvement of Chaperone Sigma1R in the Anxiolytic Effect of Fabomotizole
Source: Int J Mol Sci. 2021 May 21;22(11):5455. doi: 10.3390/ijms22115455 (PMC8196847; doi:10.3390/ijms22115455)
Supplement: Supplementary file 1 [file ijms-22-05455-s001.zip]

Archive with 1 entries (1 files):
- ijms-1184251-supplementary-proof.pdf
